# Supplementary material for: A Scoping Review of Eating Disorder Prevention and Body Image Programs Delivered in Australian Schools
Source: Nutrients. 2025 Jun 26;17(13):2118. doi: 10.3390/nu17132118 (PMC12251236; doi:10.3390/nu17132118)
Supplement: Supplementary file 1 [file nutrients-17-02118-s001.zip]

Archive with 7 entries (4 files):
- nutrients-3710382-supplementary/__MACOSX/
- nutrients-3710382-supplementary/__MACOSX/Nutrients Supp files/
- nutrients-3710382-supplementary/__MACOSX/Nutrients Supp files/._Appendix A- Search Strategy.docx
- nutrients-3710382-supplementary/__MACOSX/Nutrients Supp files/._PRISMA-ScR-Fillable-Checklist.pdf
- nutrients-3710382-supplementary/Nutrients Supp files/
- nutrients-3710382-supplementary/Nutrients Supp files/Appendix A- Search Strategy.pdf
- nutrients-3710382-supplementary/Nutrients Supp files/PRISMA-ScR-Fillable-Checklist.pdf
